# Supplementary material for: Combined exposure to shrimp tropomyosin and microbial components triggers enhanced allergic and inflammatory responses in vitro
Source: Front Allergy. 2025 Nov 24;6:1654600. doi: 10.3389/falgy.2025.1654600 (PMC12683351; doi:10.3389/falgy.2025.1654600)
Supplement: Supplementary file 2 [file Datasheet2.xlsx]

## Sheet: Description of the metadata
		Supplementary material for Combined exposure to shrimp tropomyosin and microbial components triggers enhanced allergic and inflammatory responses in vitro
		Tropomyosin (TM)	TM1-3 (0.0049, 1.3 and 2.6 µg/mL)
		Lipoteichoic acid (LTA)	LTA 1-5 (0.25, 0.5, 1, 2 and 4 µg/mL)
		Zymosan (ZYM)	ZYM 1-5 (6.25, 12.5, 25, 50 and 100 µg/mL)
		Combined expsoure (Comb.)

## Sheet: Protein secretion 
CCL20 and TNF release of THP-1 cells exposed to TM, LTA and ZYM individually and in combinations
		CCL20			TNF
Concentration	Exposure	Mean ± SEM	TM vs Comb.	LTA vs Comb.	Mean ± SEM	TM vs Comb.	LTA /ZYM vs Comb.
(µg/mL)		(fold)	p-value	p-value	(fold)	p-value	p-value
0.0049	TM1	14±4			6±1
1.3	TM2	821.9±120			179±46
2.6	TM3	995.2±47			282±62
0.25	LTA1	799.7±79			140±24
0.5	LTA2	1650.3±116			515±33
1	LTA3	3107.7±174			1215±75
2	LTA4	3454.7±418			2219±285
4	LTA5	3861.9±338			2608±692
	TM1+LTA1	774±264	0	0.0942845	201±109	0	0.0951393
	TM1+LTA2	1458.5±298	0	0.0562198	519±87	0	0.149935
	TM1+LTA3	3362.3±736	0	0.131697	1408±307	0	0.0812354
	TM1+LTA4	3690.2±486	0	0.0346952	2756±861	0	0.0788783
	TM1+LTA5	3564.8±260	0	0.00804905	2544±1017	0	0.123062
	TM2+LTA1	1707.6±50	0	0.00108328	427±77	0	0.00149487
	TM2+LTA2	2335.9±171	0	0.00539256	776±75	0	0.000666563
	TM2+LTA3	3602.8±437	0	0.0332695	1453±130	0	0.00185258
	TM2+LTA4	4090.4±289	0	0.0179297	2418±364	0	0.0186293
	TM2+LTA5	5239.4±663	0	0.0227502	3158±704	0	0.00960933
	TM3+LTA1	1876.6±45	0	0.00102703	453±67	0	0.00224954
	TM3+LTA2	2533.1±161	0	0.00438247	877±65	0	0.00194401
	TM3+LTA3	3736.9±321	0	0.0168968	1426±98	0	0.0116903
	TM3+LTA4	4190.3±285	0	0.0304518	2477±297	0	0.00746779
	TM3+LTA5	5270.2±653	0	0.0220376	3147±711	0	0.0749979
		CCL20			TNF
Concentration	Exposure	Mean ± SEM	TM vs Comb.	ZYM vs Comb.	Mean ± SEM	TM vs Comb.	LTA /ZYM vs Comb.
(µg/mL)		(fold)	p-value	p-value	(fold)	p-value	p-value
6.25	ZYM1	300±53			20±2
12.5	ZYM2	504.7±70			28±7
25	ZYM3	605.4±150			795±764
50	ZYM4	759±126			217±84
100	ZYM5	719.5±233			1459±1184
	TM1+ZYM1	271.4±57	0	0.0959129	57±19	0	0.0112694
	TM1+ZYM2	456.7±110	0	0.0805072	74±32	0	0.0111961
	TM1+ZYM3	828.1±147	0	0.0348598	115±30	0	0.107621
	TM1+ZYM4	1126.8±319	0	0.05314	1115±857	0	0.0441696
	TM1+ZYM5	1214±215	0	0.0104842	2605±2053	0	0.000988656
	TM2+ZYM1	1230±174	0	0.000425019	289±55	0	0.0007036
	TM2+ZYM2	1208.6±113	0	0.000348104	255±49	0	0.0025641
	TM2+ZYM3	1294.9±95	0.01	0.00962296	265±60	0	0.0334186
	TM2+ZYM4	394±353	0.02	0.0609421	2373±1156	0.01	0.0092997
	TM2+ZYM5	622.1±253	0.03	0.0948469	1918±1402	0.01	0.00620128
	TM3+ZYM1	1476.7±142	0	0.000226927	366±56	0.01	0.000462941
	TM3+ZYM2	1436.3±151	0	0.000467046	344±57	0.01	0.00136255
	TM3+ZYM3	1479.6±105	0	0.00518368	326±57	0.01	0.0290476
	TM3+ZYM4	1325.9±91	0	0.00174901	413±69	0	0.00804452
	TM3+ZYM5	935.2±18	0.01	0.0392685	1226±604	0.01	0.0932978
Asthma and allergy marker release from alveolar co-culture cells exposed to TM, LTA and ZYM individually and in combinations
		CCL20			CCL2			CSF2			SFTPD
Concentrations	Exposure	Mean ± SEM	TM vs Comb.	LTA/ZYM vs Comb.		TM vs Comb.	LTA/ZYM vs Comb.		TM vs Comb.	LTA/ZYM vs Comb.		TM vs Comb.	LTA/ZYM vs Comb.
(µg/cm2)		(pg/mL)	p-value	p-value	Mean ± SEM (pg/mL)	p-value	p-value	Mean ± SEM (pg/mL)	p-value	p-value	Mean ±SEM (pg/mL)	p-value	p-value
0.00051	TM1	987±92			1882±198			269±2			1205±60
0.138	TM2	858±120			1663±54			287±13			1079±95
0.53	LTA	1421±1256			2973±2100			268±216			1855±942
11.1	ZYM	2314±77			2024±68			337±14			1668±12
	TM1+LTA	3902±98	0.1161	0.0054	6814±461	0.0123	0.0085	862±194	0.184	0.0032	3578±144	0.001	0.9722
	TM2+LTA	3888±20	0.019	0.0054	6879±379	0.0013	0.0079	657±73	0.3793	0.01	3695±27	0.0001	0.9593
	TM1+ZYM	2310±103	0.6236	0.9999	2173±509	0.9999	0.9999	348±31	0.9992	0.9999	1899±88	0.389	0.9991
	TM2+ZYM	2279±239	0.2408	0.9999	1820±252	0.9999	0.9999	355±49	0.9998	0.9999	1878±146	0.0001	0.9996

## Sheet: Gene Expression
		Gene expression of allergenic and inflammatory biomarkers in THP-1 cells exposed to TM, LTA, and ZYM alone and in combinations
		CCL20			CCL2			IL1RL1			CHI3L1			TNF			IL8
Concentration	Exposure	Mean ± SEM	TM vs Comb.	LTA vs Comb.	Mean ± SEM	TM vs Comb.	LTA vs Comb.	Mean ± SEM	TM vs Comb.	LTA vs Comb.	Mean ± SEM	TM vs Comb.	LTA vs Comb.	Mean ± SEM	TM vs Comb.	LTA vs Comb.	Mean ± SEM	TM vs Comb.	LTA vs Comb.
(µg/mL)		(fold)	p-value	p-value	(fold)	p-value	p-value	(fold)	p-value	p-value	(fold)	p-value	p-value	(fold)	p-value	p-value	(fold)	p-value	p-value
0.0049	TM1	1±0			1±0			0.8±0.4			2±1			1±0			1±0
1.3	TM2	25±14			38±25			1.6±0.5			1±0			2±0			15±4
2.6	TM3	22±4			56±10			1.4±0.2			1±0			4±1			32±8
0.25	LTA1	11±2			14±4			1.2±0.1			1±0			3±1			8±2
0.5	LTA2	44±6			56±10			1.4±0.3			2±0			5±1			28±8
1	LTA3	94±20			80±3			1.9±0.2			2±0			5±1			65±9
2	LTA4	190±27			157±13			1.5±0.4			2±0			9±2			177±29
4	LTA5	341±89			293±42			1.4±0			2±0			12±4			230±36
	TM1+LTA1	13±6	0.00336125	0.168016	17±10	0.00469268	0.32358	0.9±0.3	0.128783	0.0331981	2±0	0.0150116	0.0185442	3±1	0.00273301	0.0364249	16±9	0.00575413	0.0646254
	TM1+LTA2	87±25	0.000908776	0.0157374	84±38	0.00173807	0.0823046	2±0.2	0.00405769	0.0105914	2±0	0.0955157	0.0753304	6±1	0.00311565	0.0476655	35±14	0.00116369	0.103413
	TM1+LTA3	118±58	0.000990057	0.199415	92±22	0.0004877	0.114488	2.3±0.4	0.0018288	0.0504491	2±1	0.0390116	0.0641127	6±1	0.000387281	0.00618674	104±20	0.000195118	0.022864
	TM1+LTA4	310±99	7.60175e-05	0.00335797	156±72	0.000592247	0.063618	3.1±1.2	0.0193618	0.0351827	2±0	0.0383725	0.0088323	8±2	0.000682455	0.0504466	200±17	0.000142396	0.0234915
	TM1+LTA5	319±72	6.13755e-05	0.177668	77±24	0.00113675	0.00434429	1.8±0.5	0.0135773	0.059794	2±0	0.197592	0.0332829	8±2	0.000511559	0.020101	195±13	0.000104743	0.0558296
	TM2+LTA1	23±3	0.0789327	0.000137756	44±4	0.0406033	0.00615811	1.3±0	0.0742709	0.0367654	1±0	0.0221408	0.055974	3±0	0.0188263	0.0778053	25±3	0.0105608	0.00736592
	TM2+LTA2	52±15	0.0239312	0.0487754	85±10	0.0188982	0.0173165	1.6±0.5	0.175519	0.0466252	2±0	0.0146468	0.133832	7±1	9.03436e-06	0.0144773	84±25	0.00898823	0.0180239
	TM2+LTA3	116±17	0.00342789	0.0198643	147±3	0.00836419	0.000532094	2±0.2	0.0423859	0.176803	1±1	0.0621176	0.0376235	5±3	0.0414868	0.112956	92±47	0.00114004	0.0980522
	TM2+LTA4	219±41	0.00271124	0.0264334	196±30	0.00441719	0.025554	2.5±0.2	0.0113151	0.00589924	2±0	0.00224594	0.189011	9±1	0.000458273	0.0446201	294±50	0.00130323	0.00132097
	TM2+LTA5	442±124	0.00305104	0.00346236	325±42	0.00561746	0.0657513	2.4±0.3	0.0318786	0.00580616	1±0	0.00428998	0.0185359	9±2	0.000884898	0.0513436	276±15	0.000524818	0.0364688
	TM3+LTA1	33±0	0.00953789	0.00120623	66±17	0.0395275	0.00766125	1.3±0.2	0.0731682	0.0523397	1±0	0.122185	0.0777235	4±1	0.123641	0.0400068	45±15	0.0793744	0.0096076
	TM3+LTA2	90±31	0.00591582	0.0180728	96±31	0.0487593	0.0455143	1.2±0.3	0.0448958	0.00577527	1±0	0.114237	0.0117781	5±2	0.0632838	0.0954045	79±38	0.0105374	0.0057822
	TM3+LTA3	166±52	0.000597789	0.00595245	224±24	0.000337495	0.000545474	2.1±0.6	0.0229829	0.119542	2±0	0.0136337	0.150688	5±1	0.0109472	0.0472663	113±22	0.000355755	0.00251541
	TM3+LTA4	223±118	0.000162498	0.00386393	185±87	0.0621688	0.0824729	1.5±0.7	0.125576	0.112837	2±0	0.0229228	0.0201472	6±1	0.0230296	0.0264167	238±63	6.60186e-05	0.0669456
	TM3+LTA5	395±22	0.000185576	0.0936921	360±47	0.00022607	0.0485459	2.4±0.6	0.0182919	0.0155664	1±0	0.127575	0.0165315	7±2	0.0126561	0.00685047	302±105	0.000382919	0.076648
		CCL20			CCL2			IL1RL1			CHI3L1			TNF			IL8
Concentration	Exposure	Mean ± SEM	TM vs Comb.	ZYM vs Comb.	Mean ± SEM	TM vs Comb.	ZYM vs Comb.	Mean ± SEM	TM vs Comb.	ZYM vs Comb.	Mean ± SEM	TM vs Comb.	ZYM vs Comb.	Mean ± SEM	TM vs Comb.	ZYM vs Comb.	Mean ± SEM	TM vs Comb.	ZYM vs Comb.
(µg/mL)		(fold)	p-value	p-value	(fold)	p-value	p-value	(fold)	p-value	p-value	(fold)	p-value	p-value	(fold)	p-value	p-value	(fold)	p-value	p-value
6.25	ZYM1	8±2			7±1			1.1±0.2			1±0			2±0			5±0
12.5	ZYM2	21±1			15±6			1±0.2			1±0			3±0			28±8
25	ZYM3	26±1			76±50			2.1±1			1±0			35±34			570±556
50	ZYM4	78±26			131±52			1.5±0.4			1±0			6±2			114±85
100	ZYM5	58±16			125±53			1.6±0.4			1±0			49±45			1758±1698
	TM1+ZYM1	8±1	0.000183919	0.23043	8±2	0.00126928	0.0261287	0.9±0.2	0.0345605	0.0991093	1±0	0.0157262	0.179623	3±1	0.00603585	0.00343413	7±1	0.00104546	0.00989325
	TM1+ZYM2	15±1	0.000270988	0.00125568	17±1	1.57854e-05	0.0458546	0.8±0.1	0.10218	0.0704291	2±0	0.133318	0.00906476	6±2	0.00245701	0.0152185	26±5	0.000159771	0.00597821
	TM1+ZYM3	26±1	0.00016132	0.0519998	24±3	2.28391e-05	0.0266356	1.1±0.3	0.0471483	0.0372339	1±0	0.0691685	0.0061512	6±3	0.008517	0.142549	24±8	0.000631785	0.0407433
	TM1+ZYM4	56±14	0.000318945	0.0562661	98±35	0.000627208	0.0102732	1.4±0.3	0.0171733	0.0960547	1±0	0.112995	0.0469227	33±25	0.00747973	0.0156949	1248±1196	0.00531015	0.0160508
	TM1+ZYM5	713±559	0.000268739	0.000937824	146±48	0.000778126	0.112205	2±0.5	0.00384861	0.0822457	10±9	0.0259765	0.0190769	47±31	0.00291463	0.124981	1610±804	0.00395349	0.0479613
	TM2+ZYM1	33±2	0.0346922	0.00188133	31±3	0.0903368	0.000813712	0.8±0.1	0.03023	0.0376473	1±0	0.0238732	0.0137241	6±0	0.00311179	0.00244376	29±5	0.0110409	0.000872553
	TM2+ZYM2	33±10	0.0617269	0.0267136	42±9	0.059681	0.0127916	0.8±0.3	0.0331193	0.078899	3±2	0.0199838	0.0160411	13±8	0.0134802	0.00423173	69±32	0.0125748	0.00740158
	TM2+ZYM3	36±1	0.0298763	0.000163605	60±9	0.0228803	0.0938358	1±0.2	0.0470656	0.0213672	2±0	0.00559524	0.000316812	7±1	0.000589103	0.139944	59±12	0.00462262	0.146809
	TM2+ZYM4	570±40	0.00122363	0.00223403	84±13	0.0186338	0.0672772	1.8±0.3	0.0833572	0.0416209	1±0	0.113386	0.196429	156±77	0.00967585	0.056354	1977±975	0.0072177	0.0165295
	TM2+ZYM5	155±35	0.00754017	0.0113598	197±9	0.00642319	0.0222958	1.6±0.7	0.224254	0.0737611	1±0	0.0114042	0.0118684	54±47	0.0119894	0.119251	1285±1084	0.00272962	0.0902774
	TM3+ZYM1	38±7	0.00291547	0.001949	79±19	0.0138708	0.000118675	1.5±0.4	0.133291	0.0363983	2±0	0.0592363	0.00822602	6±0	0.0219804	0.0621822	62±12	0.0209307	0.000433443
	TM3+ZYM2	43±8	0.000127569	0.00467267	75±15	0.0532582	0.00787739	1.7±0.3	0.0361885	0.0203774	1±0	0.352335	0.00401847	5±0	0.0140155	0.0248872	64±6	0.00970399	0.000546698
	TM3+ZYM3	48±3	0.00309565	0.000286559	83±15	0.00551103	0.0357648	1.3±0.2	0.145973	0.0628215	2±0	0.0352237	0.00410803	7±1	0.0053997	0.0944051	73±24	0.0130407	0.192491
	TM3+ZYM4	90±5	0.000588079	0.0560594	163±11	0.000982029	0.035576	1.4±0.3	0.191662	0.130485	1±0	0.0832758	0.0288883	6±1	0.0134428	0.0136403	79±24	0.00774261	0.0972231
	TM3+ZYM5	180±9	0.0002439	0.00304325	200±72	0.0148843	0.0672444	1.7±0.1	0.0464314	0.116159	1±0	0.143031	0.0112899	61±53	0.0248533	0.069907	714±605	0.0159451	0.172599
			Gene expression of allergenic biomarkers in alveolar co-culture exposed to TM, LTA, and ZYM alone and in combinations
		CCL20			CCL2			IL1RL1			CHI3L1			CRLF2			CCL17			TNFRSF4			TNFSF4			TSLP
Concentrations	Exposure	Mean ± SEM	TM vs Comb.	LTA/ZYM vs Comb.	Mean ± SEM	TM vs Comb.	LTA/ZYM vs Comb.	Mean ± SEM	TM vs Comb.	LTA/ZYM vs Comb.	Mean ± SEM	TM vs Comb.	LTA/ZYM vs Comb.	Mean ± SEM	TM vs Comb.	LTA/ZYM vs Comb.	Mean ± SEM	TM vs Comb.	LTA/ZYM vs Comb.	Mean ± SEM	TM vs Comb.	LTA/ZYM vs Comb.	Mean ± SEM	TM vs Comb.	LTA/ZYM vs Comb.	Mean ± SEM	TM vs Comb.	LTA/ZYM vs Comb.
(µg/cm2)		(fold)	p-value	p-value	(fold)	p-value	p-value	(fold)	p-value	p-value	(fold)	p-value	p-value	(fold)	p-value	p-value	(fold)	p-value	p-value	(fold)	p-value	p-value	(fold)	p-value	p-value	(fold)	p-value	p-value
0.00051	TM1	1±0			2±0			1±0			2±0			1±0			1±0			1±0			2±0			1±0
0.138	TM2	1±0			1±0			1±0			1±0			1±0			1±0			1±0			1±0			1±0
0.53	LTA	18±2			15±1			2±0			1±0			4±1			1±0			5±1			2±0			2±0
11.1	ZYM	2±0			3±0			1±0			2±0			1±0			2±1			1±0			2±0			1±0
	TM1+LTA	28±8	0.2	0.9944	18±5	0.0002	0.9999	3±1	0.0976	0.7349	2±0	0.9999	0.9995	6±2	0.0006	0.9933	2±1	0.9999	0.9999	7±3	0.0002	0.9999	2±0	0.5229	0.9999	2±0	0.1645	0.9936
	TM2+LTA	12±3	0.0398	0.9492	12±4	0.0001	0.9863	3±1	0.1014	0.9641	1±0	0.9999	0.813	2±1	0.0727	0.2725	2±1	0.7926	0.9999	2±1	0.0001	0.1303	2±0	0.481	0.3526	2±0	0.0644	0.9284
	TM1+ZYM	2±0	0.9985	0.9996	1±0	0.9594	0.3654	1±1	0.9954	0.7651	1±0	0.1352	0.105	1±0	0.9908	0.9955	1±0	0.9795	0.5717	1±0	0.9999	0.9999	1±0	0.9393	0.9552	1±0	0.9999	0.9999
	TM2+ZYM	1±0	0.9782	0.9999	1±0	0.9881	0.1318	1±0	0.4424	0.3013	1±0	0.9993	0.0572	1±0	0.7976	0.9995	1±0	0.999	0.7887	1±0	0.9999	0.9999	1±0	0.871	0.9524	1±0	0.9936	0.9999
